# Supplementary material for: Deregulated Clusterin as a Marker of Bone Fragility: New Insights into the Pathophysiology of Osteoporosis
Source: Genes (Basel). 2022 Apr 7;13(4):652. doi: 10.3390/genes13040652 (PMC9024451; doi:10.3390/genes13040652)
Supplement: Supplementary file 1 [file genes-13-00652-s001.zip]

Archive with 1 entries (1 files):
- genes-1655035-supplementary.pdf
